# Supplementary material for: Evolution and developmental expression of the sodium–iodide symporter ( NIS , slc5a5) gene family: Implications for perchlorate toxicology
Source: Evol Appl. 2022 Jul 7;15(7):1079–98. doi: 10.1111/eva.13424 (PMC9309457; doi:10.1111/eva.13424)
Supplement: Supplementary file 4 — Fig. S4 [file EVA-15-1079-s001.txt]

(5a7_1_DAR:0.04297471,5a7_2_DAR:0.00766525,(5a7_1_GAC:0.07633311,((5a7_1_LOC:0.04026395,(5a7_1_LAC:0.10548591,((5a7_HSA:0.04467477,5a7_MUS:0.04317160)98:0.07024796,(5a7_3_LAC:0.81700179,((5a7_2_LAC:0.16575332,((((5a6_HSA:0.05428604,5a6_MUS:0.09560995)98:0.17116559,(5a6_LAC:0.29993262,(5a6_LOC:0.08262892,(5a6_1_GAC:0.05229622,(5a6_2_DAR:0.04744044,(5a6_2_GAC:0.19550508,5a6_1_DAR:0.14929487)81:0.09773583)29:0.02796985)38:0.04171612)42:0.04755987)31:0.01673816)92:0.38507150,((5a12_LAC:0.17115131,((5a12_HSA:0.03524319,5a12_MUS:0.15145410)98:0.08233982,(5a12_DAR:0.17428226,5a12_LOC:0.13008578)48:0.04201727)51:0.03046038)100:0.38203657,(((5a8_LAC:0.29337731,(5a8_HSA:0.05028757,5a8_MUS:0.05574611)100:0.08608249)58:0.03459351,(5a8_DAR:0.34888559,(5a8_GAC:0.30377466,5a8_LOC:0.15941529)38:0.04674062)45:0.03693475)66:0.08958654,(((5a5_LOC:0.18844347,(5a5_GAC:0.12888583,5a5_DAR:0.21832737)96:0.12098456)100:0.13942862,(5a5_LAC:0.15497183,(5a5_HSA:0.05307784,5a5_MUS:0.09009881)99:0.17659350)43:0.02554690)99:0.55595896,(5a8l_LAC:0.15035323,(5a8l_LOC:0.14096396,(5a8l_GAC:0.16752043,5a8l_DAR:0.12894934)82:0.06048540)100:0.14831351)98:0.18878313)27:0.05607560)31:0.08229257)68:0.28300584)100:1.79896620,((5a3_2_DAR:0.08631498,((5a3_LOC:0.04781856,(5a3_HSA:0.02677428,5a3_MUS:0.00000079)96:0.12106462)42:0.03718547,(5a3_1_DAR:0.07050493,5a3_GAC:0.12685153)63:0.02699004)39:0.07942980)99:0.45120147,(((5a11_HSA:0.04542391,5a11_MUS:0.04077922)100:0.15298135,(5a11_LAC:0.20859891,(5a11_LOC:0.08481016,(5a11_DAR:0.08486954,5a11_GAC:0.16592976)90:0.09192360)44:0.03347682)28:0.04085303)98:0.20228241,((((5a10_HSA:0.04706244,5a10_MUS:0.05582610)100:0.17471662,((5a10_LAC:0.22251787,5a10_LOC:0.17868715)54:0.02313786,(5a10_DAR:0.08317616,5a10_GAC:0.05969187)79:0.03109970)92:0.05011388)99:0.20190542,((5a9_LOC:0.05668569,(5a9_LAC:0.15878744,(5a9_HSA:0.07020507,5a9_MUS:0.01803592)100:0.14254384)48:0.02624821)62:0.02489649,(5a9_GAC:0.29494881,5a9_DAR:0.05900464)50:0.01989625)99:0.09987939)90:0.14211622,((5a2_LAC:0.09570828,((5a2_HSA:0.03495682,5a2_MUS:0.01000676)100:0.15669982,(5a2_DAR:0.05542326,(5a2_GAC:0.09854046,5a2_LOC:0.62426177)49:0.02898786)86:0.09266459)74:0.03352966)100:0.14123149,(5a4_3_MUS:0.83011007,(5a1_LAC:0.17408689,(((5a4_1_MUS:0.13704248,(5a4_HSA:0.11557557,5a4_2_MUS:0.13976283)93:0.06312657)98:0.16052968,(5a1_HSA:0.07086423,5a1_MUS:0.02406488)86:0.04159977)48:0.05176426,(5a1_LOC:0.12443116,(5a1_DAR:0.05076953,(5a1_1_GAC:0.04627055,5a1_2_GAC:0.00643402)92:0.05528407)96:0.03506357)47:0.02680016)25:0.01531150)49:0.05802898)65:0.03180095)88:0.08330242)73:0.10491688)69:0.08557364)100:1.78380169)100:2.31995784)19:0.18495175,(((5a7_3_GAC:0.46693872,5a7_2_LOC:0.24648219)69:0.11539258,5a7_3_LOC:0.22748985)31:0.04595843,(5a7_4_GAC:0.24472135,(5a7_5_GAC:0.24703016,(5a7_7_GAC:0.19876236,5a7_6_GAC:0.27518204)88:0.07480796)98:0.25172813)97:0.29642045)73:0.25804726)46:0.12552618)97:0.37557355)63:0.05439035)91:0.05901603)74:0.03359285,(5a7_2_GAC:0.06066981,5a7_3_DAR:0.06069476)30:0.00000065)27:0.00653315)100:0.07055769);
