# Supplementary material for: Evolution and developmental expression of the sodium–iodide symporter ( NIS , slc5a5) gene family: Implications for perchlorate toxicology
Source: Evol Appl. 2022 Jul 7;15(7):1079–98. doi: 10.1111/eva.13424 (PMC9309457; doi:10.1111/eva.13424)
Supplement: Supplementary file 5 — Fig. S5 [file EVA-15-1079-s003.fasta]

>slc5a1_1_ENSGACT00000022832
DISVIVIYFLVVLAVGLWAMF--RTN-RS-------TVGGFFLAGRSMVWWPIGASLF-A
SNIGSGHFVGIAGTAA--AGGIAIGGMEWN-------------------------ALVVV
IILGWLFVPI---YIKAG--VVTMPEYLKKRFGGQRIRIYLSVLSLILYVFTKIS--ADM
F-SG-----AIFINQ-ALGLNIYLAVIMLLLITSLYTVTG-GLAAVIYTDTLQTIIMIVG
-SFILMGFAFNEVGGYEPREDAFHIFRNAITGDLPWPG----------------V--VFG
LTILALWYWCTDQVIVQRCLSAKNLSHVKAGCILCGYLKVLPMFLMVFPGSSLTSIFNSA
STLFTMDIYTK-IRSRASERELMIAGR-LF-ILALIGVSIAWIPVVQSAQSGKLTDYIQS
I---TSYLTPPVAAVFILAIFCK-RVNES---GAFYGLVIGLLIGLSRMIT
>slc5a1_2_ENSGACP00000022808
DISVIVIYFLVVLAVGVWAMV--RTN-RS-------TVGGFFLAGRSMVWWPIGASLF-A
SNIGSGHFVGIAGTAA--AGGIAIGGFEWN-------------------------ALVVV
IILAWLFVPI---YIKAG--VVTMPEYLKKRFGGQRIRIYLSVLSLFLYVFTKIS--ADM
F-SG-----AIFINQ-ALGLNIYLAVVMLLLITALYTVTG-GLAAVIYTDTLQTIIMVIG
-SFILMGFAFNEVGGYEPREDSFHIFRNAITGDLPWPG----------------L--IFG
LTIQATWYWCTDQVIVQRCLSAKNLSHVKAGCILCGYLKLLPMFLMVFPGSSLTSIFNSA
STLFTMDIYTK-IRSRASERELMIAGR-LF-ILALIGVSIAWIPVVQSAQSGQLFDYIQS
I---TSYLTPPVAAVFILAIFCK-RVNES---GAFYGLVIGLLIGLSRMIT
>slc5a1_ENSDART00000080449
DISVIVIYFLVVLAVGVWAMV--RTN-RA-------TVGGFFLAGRSMVWWPIGASLF-A
SNIGSGHFVGIAGTGA--AAGIAIGGFEWN-------------------------ALVVV
IILGWLFVPI---YIKAG--VVTMPEYLKKRFGGQRIRIYLSVLSLCLYVFTKIS--ADM
F-AG-----AIFINQ-ALGLNIYLAVVILLLITALYTVTG-GLAAVIYTDTLQTIIMVVG
-SFILMGFAFNKVGGYEPRADSFHIFRDPINGDLPWPG----------------L--LFG
LTIQAGWYWCTDQVIVQRCLSAKNLSHVKAGCILCGYLKLLPMFLMVFPGSSLTSIFNSA
STLFTMDIYTK-IRPKAKEKELMIAGR-LF-MLLLIGISIAWIPIVQTAQSGQLFDYIQS
I---TSYLAPPIAAVFALAIFCK-RVNEP---GAFYGLCVGLLVGLARMIT
>slc5a1_ENST00000266088
DISIIVIYFVVVMAVGLWAMF--STN-RG-------TVGGFFLAGRSMVWWPIGASLF-A
SNIGSGHFVGLAGTGA--ASGIAIGGFEWN-------------------------ALVLV
VVLGWLFVPI---YIKAG--VVTMPEYLRKRFGGQRIQVYLSLLSLLLYIFTKIS--ADI
F-SG-----AIFINL-ALGLNLYLAIFLLLAITALYTITG-GLAAVIYTDTLQTVIMLVG
-SLILTGFAFHEVGGYDPRADSFHIFRDPLTGDLPWPG----------------F--IFG
MSILTLWYWCTDQVIVQRCLSAKNMSHVKGGCILCGYLKLMPMFIMVMPGSSLTSIFNSA
STLFTMDIYAK-VRKRASEKELMIAGR-LF-ILVLIGISIAWVPIVQSAQSGQLFDYIQS
I---TSYLGPPIAAVFLLAIFWK-RVNEP---GAFWGLILGLLIGISRMIT
>slc5a1_ENSLOCT00000001617
DISVIVIYFLVVLAVGLWRVVVFSES-RAS------LYGGHFYNSLSQEGWPIGASLF-A
SNIGSGHFVGLAGTGA--AAGIAIGGFEWN-------------------------ALVVV
VILGWLFVPI---YIKAG--VVTMPEYLKKRFGGQRIRIYLSVLSLLLYIFTKIS--ADM
F-SG-----AIFIQQ-ALNLDIYLAVILLLLITALYTVTG-GLAAVIYTDTLQTVIMVVG
-SFILMGFCFGEVGGYEPRPDSFHIFRDPVTGDLPWPG----------------L--VFG
LTVLGTWYWCTDQVIVQRCLSAKNMSHVKAGCILCGYLKLLPMFLMVFPGSSLTSIFNSA
STLFTMDIYTK-VRRRASERELMIAGRWVF-ILVLIGISIAWIPVVQTAQSGQLFDYIQS
I---TSYLGPPIATVFLLAIFWK-RTNEP----------------------
>slc5a1_ENSLACP00000019875
DIAVIVVYFIVVLAVGVWAMM--RTS-RG-------TVGGFFLAGRSMVWWPIGASLF-A
SNIGSGHFVGLAGTGA--AAGIAIGGFEWN-------------------------ALVVV
IILGWLFVPI---YIKAG--VSPICITXKKNEEGKEVGVAKKIILLLLFCFSSCSLLADM
F-SG-----AIFIQQ-ALGLNIYVAVIILLAITALYTVTG-GLAAVIYTDTLQTIIMIVG
-SFILMGFAFNEVGGYDPRPDAFHIFRNPVTGDLPWPG----------------L--IFG
LSILSLWYWCTDQVIVQRCLSAKNLSHVKAGCIMCGYLKILPMFLMVFPGSSLTSIFNSA
STLFTMDIYTR-IRPKASERELMLAGR-VF-ILFLIAISIAWIPIVQSAQSGQLFDYIQS
I---TSYLGPPISAVFLLAIFYK-RVNEQ---GAFWGLIIGLMVGFSRMVS
>slc5a1_ENSMUST00000011178
DISVIVIYFVVVMAVGLWAMF--STN-RG-------TVGGFFLAGRSMVWWPIGASLF-A
SNIGSGHFVGLAGTGA--AAGIAMGGFEWN-------------------------ALVLV
VVLGWIFVPI---YIKAG--VVTMPEYLRKRFGGKRIQIYLSVLSLLLYIFTKIS--ADI
F-SG-----AIFINL-ALGLDIYLAIFILLAITALYTITG-GLAAVIYTDTLQTAIMLVG
-SFILTGFAFNEVGGYEPRADSFHIFRDPITGDMPWPG----------------L--IFG
LAILALWYWCTDQVIVQRCLSAKNMSHVKAGCTLCGYLKLLPMFLMVMPGSSLTSIFNSA
STLFTMDIYTK-IRKKASEKELMIAGR-LF-ILVLIGISIAWVPIVQSAQSGQLFDYIQS
I---TSYLGPPIAAVFLLAIFCK-RVNEQ---GAFWGLILGFLIGISRMIT
>slc5a2_ENSDART00000171841
DISVIIIYFLVVIAVGIWSTF--RTN-RG-------TVGGYFLAGRTMVWWPVGTSLF-A
SNIGSGHFVGLAGTAA--ASGIAVGGFEWN-------------------------ALFIV
LLLGWVFVPV---YLTAG--VITMPQYLKKRFGGSRISLYLSIISLFLYIFTKIS--VDM
F-SG-----AVFIQQ-ALGWNIYVAVIALLCITALYTVTG-GLAALMYTDTVQTFVIIAG
-AFVLMGFSFYEVGGYSPREDAFHLLRDPTTGDLPWPG----------------V--IFG
IAIIGSWYWCTDQVIVQRCLAARSLTHVKAGCILCGYLKLLPMFLMVFPGSSLASIFNSS
STLFTMDIWTR-IRPQARDKELMVVGR-VW-ILCIVGISICWIPVVQAAQSGQLFDYIQS
V---TSYLAPPIAAVFFLAIFVK-RVNES---GAFWGLMGGLVMGLCRMVP
>slc5a2_ENSGACT00000007722
DISVIVGYFVAVIGVGVWAML--RSN-RG-------TVGGYFLAGRTMTWWPVGASLF-A
SNIGSGHFVGLAGTGA--ASGIAVGGFEWN-------------------------ALFIV
LLLGWLFVPV---YLTAG--VITMPQYLKKRFGGTRISLYLTVISLFLYIFTKIS--VDM
F-SG-----AVFIQQ-ALGWNIYVAVITLLLITALYTITGTDPAALMFTDTVQTFVIIAG
-AFVLTGFSFAKVGGYSPRQDAFNLLRDPTTGDLPWPG----------------V--LFG
IAIVGGWYWCTDQVIVQRCLAARNLTHVKAGCIMCGYLKLLPMFLMVFPGSSLASIFNSS
STLFTLDIWTR-IRPQAAERELLIVGR-VW-VLIIVCVSICWIPVVQAAQSGQLFDYIQS
V---SSYLAPPIASVFFLAVFVK-RVNEQ---GAFWGLIAA-VMGLCRMLP
>slc5a2_ENST00000330498
DILVIAAYFLLVIGVGLWSMC--RTN-RG-------TVGGYFLAGRSMVWWPVGASLF-A
SNIGSGHFVGLAGTGA--ASGLAVAGFEWN-------------------------ALFVV
LLLGWLFAPV---YLTAG--VITMPQYLRKRFGGRRIRLYLSVLSLFLYIFTKIS--VDM
F-SG-----AVFIQQ-ALGWNIYASVIALLGITMIYTVTG-GLAALMYTDTVQTFVILGG
-ACILMGYAFHEVGGYSPRPDSYHLLRHPVTGDLPWPA----------------L--LLG
LTIVSGWYWCSDQVIVQRCLAGKSLTHIKAGCILCGYLKLTPMFLMVMPGSSLASIFNSS
STLFTMDIYTR-LRPRAGDRELLLVGR-LW-VVFIVVVSVAWLPVVQAAQGGQLFDYIQA
V---SSYLAPPVSAVFVLALFVP-RVNEQ---GAFWGLIGGLLMGLARLIP
>slc5a2_ENSLOCT00000001774
-----------------------------------------------LSLFEVGASLF-A
SNIGSGHFVGLAGTGA--ASGIAVGGFEWN-------------------------ALFIV
LLLGWLFVPV---YLTAG--V----SYLERLMNMDRLMLKETSAALTRYALVKLS--LST
D-QT-----LYWLYW-SLNW----------------------------------------
------------------------------------------------------L--IAG
VP-------CTAQVIVQRCLAARSLTHVKAGCIMCGYLKLLPMFLMVFPGTSNSSGFGHG
SVLDQAAGQR---RSHPCSPPLAVSLR-VW-VLVIVSVSIAWIPVVQAAQSGQLFDYIQS
I---TSYLAPPIAAVFFLAVFVK-RVNEP---GAFWGLLGGLGMGLCRMVP
>slc5a2_ENSLACP00000008286
DICVIVAYFLLVIAVGLWSMC--RMN-RS-------TIGGYFLAGRSMVWGPIGASLF-A
SNIGSGHFVGLAGTGA--ARGIAVGGFEWI-------------------------ALLMV
LLLGWLFVPV---YLTAG--VITMPQYLKKRFGGSRIGLYLTVLSLLIYIFTKIS--VDM
F-SG-----AIFIQQ-ALGWNIYMAVIALLMITALYTVTG-GLAALMYTDTFQTFIIIAG
-SFVLMGFAFYNVGGYGPRPDSYHLLRDPLSGDLPWPA----------------L--IFG
LTIISCWYWCTDQVIVQRCLAAKNLTHVKAGCIMCGYLKLLPMFLMVMPGSSLASIFNSS
STLFTMDIWTR-LRPHAGDKELMIVGR-VW-ILCIIAVSIAWIPVVQVAQSGQLFDYIQS
I---TSYLAPPITAVFLLAVFVK-RVNEP---GAFWGLLGGLMVGLARMIS
>slc5a2_ENSMUST00000118169
DILVIAAYFLLVIGVGLWSMF--RTN-RG-------TVGGYFLAGRSMVWWPVGASLF-A
SNIGSGHFVGLAGTGA--ASGLAVAGFEWN-------------------------ALFVV
LLLGWLFVPV---YLTAG--VITMPQYLRKRFGGHRIRLYLSVLSLFLYIFTKIS--VDM
F-SG-----AVFIQQ-ALGWNIYASVIALLGITMIYTVTG-GLAALMYTDTVQTFVILAG
-AFILTGYAFHEVGGYSPRPDSYHLLRDPVTGDLPWPA----------------L--LLG
LTIVSGWYWCSDQVIVQRCLAGKNLTHIKAGCILCGYLKLMPMFLMVMPGSSLASIFNSS
STLFTMDIYTR-LRPRAGDKELLLVGR-LW-VVFIVAVSVAWLPVVQAAQGGQLFDYIQS
V---SSYLAPPVSAVFVLALFVP-RVNEK---GAFWGLVGGLLMGLARLIP
>slc5a3_1_ENSDART00000115265
DITVVALYFVLVLVIGLLAMW--KAN-HS-------TVSGYFLAGRTMNWAVIGASLF-V
SNIGSEHFIGLAGSGA--ASGFAVAAWEFN-------------------------ALLLL
QLLGWVFIPV---YIHSG--VYTMPEYLSKRYGGKRLKIYFAGLSLLLYIFTKLS--VDL
Y-AG-----ALFIQE-SLGWNLYLSIILLISMTALLTVTG-GLVAVIYTDTLQAVLMIGG
-ALTLTIISLIKVGGLEPKPDSLKLLRGPLDEDIPWPG----------------F--LLG
QTPSSIWYWCADQVIVQRVLAAKNIAHAKGSTLMAGVLKILPMFIIVIPGSDLDSIFNSA
STIFTLDIYKM-LRARASSRELVVIGR-IF-VIFMVAISIAWVPVIIEMQGGQMYLYIQE
V---AGYLTPPIAALFLLGVFWK-RCNEI---GAFCGGMTGFVLGTTRLLL
>slc5a3_2_ENSDARP00000009841
DIIVVAMYFVLVLCFGFFSMW--RAN-RG-------TVSGYFLAGRSMNWFVIGASLF-V
SNIGSEHFIGLAGSGA--ASGLAVGAWEFN-------------------------AILLL
QLLGWVFIPV---YIHSG--VYTMPEYLSKRFGGNRLKIYFASLTLLLYIFTKLS--VDL
Y-SG-----ALFIQE-SLGWNLYLSIILLITLTALLTVTG-GLVAVIYTDTLQAFLMISG
-ALCLMAISLVKVGGLEPKADSFKLLRSPLDKDLPWPA----------------F--LLG
QTPASIWYWCADQVIVQRVLAARNIAHAKGSTLLAGVLKVLPMFIIVIPGSDLDSIFNSA
STIFTLDIYKM-IRHQASSKELMVVGR-LF-VVLIVAISIAWVPFVIEMQGGQMFLYIQE
V---SDYLTPPIAALFLLGVLWK-RCNET---GAFWGGFVGLILGIVRLIL
>slc5a3_ENSGACT00000004882
DVVVVALYFVLVLAIGFFAMW--KSN-RS-------TVSGYFLAGRSMTWIVVGASLF-V
SNIGSEHFIGLAGSGA--ASGYAVGAWEFN-------------------------ALLLL
QLLGWVFVPV---YIHSG--VYTMPEYLSKRFGGNRLKVYFAFLSLLLYIFTKLS--VDL
F-AG-----ALFIQE-SLGWNLYVSIFLLISMTALLTVTG-GLVAVLYTDSLQAVLMICG
-ALTLSILSLLKVGGLEPKPNALRLLRGPLDEDIPWPG----------------F--LLG
QTPASIWYWCADQVIVQRVLAAKNLAHAKGSTLMAGLLKILPMFLIVIPGSDLDSIFNSA
STIFTLDIYKT-ARGEASQRELLIMGR-LF-VVLMVAISIAWVPVIIDMQGGQTYLYIQE
V---AGYLTPPIAALFLLGVFWK-RCNEK---GAFCGAMTGFALGVTRLML
>slc5a3_ENST00000381151
DIAIVALYFILVMCIGFFAMW--KSN-RS-------TVSGYFLAGRSMTWVAIGASLF-V
SNIGSEHFIGLAGSGA--ASGFAVGAWEFN-------------------------ALLLL
QLLGWVFIPI---YIRSG--VYTMPEYLSKRFGGHRIQVYFAALSLILYIFTKLS--VDL
Y-SG-----ALFIQE-SLGWNLYVSVILLIGMTALLTVTG-GLVAVIYTDTLQALLMIIG
-ALTLMIISIMEIGGFEPKKEALKMLRNPTDEDVPWPG----------------F--ILG
QTPASVWYWCADQVIVQRVLAAKNIAHAKGSTLMAGFLKLLPMFIIVVPGSDLDSIFNSA
STIFTLDVYKL-IRKSASSRELMIVGR-IF-VAFMVVISIAWVPIIVEMQGGQMYLYIQE
V---ADYLTPPVAALFLLAIFWK-RCNEQ---GAFYGGMAGFVLGAVRLIL
>slc5a3_ENSLOCT00000022495
DIAIVALYFVLVLCIGFFAMW--KSN-RS-------TVSGYFLAGRSLTWPVIGASLF-V
SNIGSEHFIGLAGSGA--ASGFAVGAWEFN-------------------------ALLLL
QLLGWVFIPV---YIHSG--VFTMPEYLSKRYGGTRIKIYFAALSLLLYIFTKLS--VDL
Y-AG-----ALFIQE-SLGWNLYLSVILLISMTALMTITG-GLVAVIYTDTLQALLMIVG
-ALTLMVISLIKVGGIEPKPQSLKILRDPTDEDIPWPG----------------F--LLG
QTPASIWYWCADQVIVQRVLAAKNIVHAKGSTLMAGFLKILPMFIIVIPGSDLDSIFNSA
STIFTLDIYKT-IRKCPSSRELMIIGR-LF-VVFMVAISIAWVPVIVEMQGGQMYLYIQE
V---ADYLTPPIAALFLLGIFWK-RCNET---GAFYGGMTGFILGTTRLIL
>slc5a3_ENSMUST00000113975
DIAVVALYFILVMCIGFFAMW--KSN-RS-------TVSGYFLAGRSMTWVAIGASLF-V
SNIGSEHFIGLAGSGA--ASGFAVGAWEFN-------------------------ALLLL
QLLGWVFIPI---YIRSG--VYTMPEYLSKRFGGHRIQVYFAALSLLLYIFTKLS--VDL
Y-SG-----ALFIQE-SLGWNLYVSVILLIGMTALLTVTG-GLVAVIYTDTLQALLMIIG
-ALTLMVISMVKIGGFEPKANALKMLRDPTDEDVPWPG----------------F--ILG
QTPASVWYWCADQVIVQRVLAAKNIAHAKGSTLMAGFLKLLPMFIIVVPGSDLDSIFNSA
STIFTLDVYKL-IRKSASSRELMIVGR-IF-VAFMVVISIAWVPIIVEMQGGQMYLYIQE
V---ADYLTPPVAALFLLAIFWK-RCNEQ---GAFYGGMAGFVLGAVRLIL
>slc5a4_ENSP00000266086
DISVIVIYFLVVMAVGLWAML--KTN-RG-------TIGGFFLAGRDMAWWPMGASLF-A
SNIGSNHYVGLAGTGA--ASGVATVTFEWT-------------------------SSVML
LILGWIFVPI---YIKSG--VMTMPEYLKKRFGGERLQVYLSILSLFICVVLLIS--ADI
F-AG-----AIFIKL-ALGLDLYLAIFILLAMTAVYTTTG-GLASVIYTDTLQTIIMLIG
-SFILMGFAFNEVGGYEPRADSFHIFRDAVTGDIPWPG----------------I--IFG
MPITALWYWCTNQVIVQRCLCGKDMSHVKAACIMCAYLKLLPMFLMVMPGSSLTSIFNSA
STLFTIDLYTK-MRKQASEKELLIAGR-IF-VLLLTVVSIVWVPLVQVSQNGQLIHYTES
I---SSYLGPPIAAVFVLAIFCK-RVNEQ---GAFWGLMVGLAMGLIRMIT
>slc5a4_1_ENSMUSP00000113582
DISVIVIYFIVVLAVGLWSMV--RSN-RG-------TVGGFFLAGHDMAWWPMGASLF-A
SNIGSNHFVGLAGTGA--ASGIAIAAVEWN-------------------------ALLMV
LVLGWVFLPI---YIKAG--VLTMPEYLRKRFGGKRLQIYLSVLSLFIMVALQTS--SII
F-SG-----AIFIQL-ALGLNLYLAVFILLAITAFYTVAG-GLASVIYTDSVQTFIMLLG
-SLILMGFAFAEVGGYEPQPDSFHVFRDPVTGDIPWPG----------------L--IFG
MTILAIWYWCADQVIVQRCLCGKNMSHVKAACILCGYLKLLPMFLMVMPGSSLTSIFNSA
STLFTIDLYTK-IRKKASERELMIAGR-IF-GMVLIAVSILWVPLVQVSQNGQLFHYIGS
V---SSYLGPPLGAVFMLAIFFK-RVNEQ---GAFWGLMVGLVVGLIRLIA
>slc5a4_2_ENSMUSP00000020450
DISVIVIYFVVVMAVGVWAML--KTN-RS-------TVGGFFLAGRSMTWWPMGASLF-A
SNIGSGHFVGLAGTGA--ASGIAVTAFESH-------------------------SFALL
LVLGWIFVPI---YIKAG--VMTMPEYLKKRFGGKRLQIYLSILFLFICVILTIS--ADI
F-SG-----AIFIKL-ALGLNLYLAILILLAITAIFTITG-GLASVIYTDTVQAVIMLVG
-SFILMVFAFVEVGGYEPQPDSFHIFRDPVTGDIPWPG----------------T--AFG
MPITALWYWCINQVIVQRCLCGKNLSHVKAACILCGYLKLLPLFFMVMPGSSLTSVFNSA
STLFTIDLYTK-IRKKASERELLIAGR-LF-VSVLIVTSILWVPIVEVSQGGQLVHYTEA
I---SSYLGPPIAAVFLVAVFCK-RANEQ---GAFWGLMVGLVMGLIRMIA
>slc5a4_3_ENSMUSP00000097172
DTLVMTFYLLLVVCVGLW----------------------------------MGISIY-S
SNIGSGHYMALAGIGA--ASGIAVGALEWN-------------------------SIFML
FLLGWIFVPI---YSKAE--VVTLPEYLKKRFGSLRIQLFFTFIFLIVYIFSRIS--MEI
G-FG-----AMFLKM-VWDTDIYQTMLTVLTIIGMYTITG-GLATVAYVESLQAGIMILG
-SALLMGYAFYEVGGYPPRQDAFHIFRSCVSGDIPWPG----------------L--ILG
ATTVSLFYGCADQVSVQRFLAGKSRLHMEGGCLLCGYLKLLPMFLMVMPGSSLTSIFNSS
SALFTLNIYTW-IRPTATEKELMIAGR-FF-VIILLAVTIVWIPIIEMAPNEILFEYMQV
L---KSCLTPSMTAVFLLAVFCK-RVNEQ---GAFWGLIVGTTIGVFRLLA
>slc5a5_ENSGACP00000011465
DYAVFSAMLLVSMGIGLFQAL--KKGPGEA------TADDFFTGGRSMPAVPVGLSLC-A
SFMSAVQVLGVPSEAS--RYGYKFLYMCLG-------------------------QSISS
LLTAYLFLPV---FYRLG--ITSTNQYLKLRFG--HGMQLLGSIQFLVATLLYTG--IVI
Y-AP-----ALILNQ-ATGLNMWVSLFSTGIICTLYTTLG-GMKAVIWTDVFQIIVMLAG
-FVAIFIHGTVLVGGPASRINFNDFSVDPRQRYSFWS-----------------L--SVG
GASVWLSMYGVNQAQVQRYISCRTEKDAQWALFVNQVGLCLIVSSAATCGSTASTSINAM
AAVTMEDLLRP-RLRLVTQKKLILISK-GL-SFLYGVGCITVAALSSLLDWGVL-QGSFT
V---MGVVSGPILGVFILGMFVP-ATNRL---GAFSGFLVGFCGSLWLAVG
>slc5a5_ENST00000222248
DYGVFALMLLVSTGIGLWVGL--ARG-GQR------SAEDFFTGGRRLAALPVGLSLS-A
SFMSAVQVLGVPSEAY--RYGLKFLWMCLG-------------------------QLLNS
VLTALLFMPV---FYRLG--LTSTYEYLEMRFS--RAVRLCGTLQYIVATMLYTG--IVI
Y-AP-----ALILNQ-VTGLDIWASLLSTGIICTFYTAVG-GMKAVVWTDVFQVVVMLSG
-FWVVLARGVMLVGGPRSRINLMDFNPDPRSRYTFWT-----------------F--VVG
GTLVWLSMYGVNQAQVQRYVACRTEKQAKLALLINQVGLFLIVSSAACCGSTASTSINAM
AAVTVEDLIKP-RLRSLAPRKLVIISK-GL-SLIYGSACLTVAALSSLLGGGVL-QGSFT
V---MGVISGPLLGAFILGMFLP-ACNTP---GVLAGLGAGLALSLWVALG
>slc5a5_ENSMUST00000000809
DYGVFATMLLVSTGIGLWVGL--ARG-GQR------SADDFFTGGRQLAAVPVGLSLA-A
SFMSAVQVLGVPAEAA--RYGLKFLWMCVG-------------------------QLLNS
LLTALLFLPI---FYRLG--LTSTYQYLELRFS--RAVRLCGTLQYLVATMLYTG--IVI
Y-AP-----ALILNQ-VTGLDIWASLLSTGIICTLYTTVG-GMKAVVWTDVFQVVVMLVG
-FWVILARGVMLMGGPWSRINLMDFDPDPRSRYTFWT-----------------F--VVG
GSLVWLSMYGVNQAQVQRYVACHTERKAKLALLVNQLGLFLIVASAACCGSTASTSINAM
AAVTVEDLIKP-RMPSLAPRKLVFISK-GL-SFIYGSTCLTVAALSSLLGGGVL-QGSFT
V---MGVISGPLLGAFTLGMLLP-ACNTP---GVLSGLTAGLAVSLWVAVG
>slc5a5_ENSLOCT00000003298
DYSVFATMLLVSMVIGLFQAL--KKS-GQRQ-----DAASYFTAGRQMPAVPVGLSLC-A
SFMSAVQVLGVPTEAY--RYGMVFLYMCVG-------------------------QTCNS
FITAYFFLPV---FYRLG--ITSTNQYLKMRFN--RNMQLLGNFQFIIATLLYTG--IVI
Y-AP-----ALILNQ-VTGFDIWASLLSTGAICTFYTSLG-GMKAVVWTDVFQIIVMLSG
-FLAVLVHGTALAGGPASRVNLDNFDFDPRRRYTFWS-----------------L--VVG
GAMLWLSMYGVNQAQVQRYISCKTERQAQWAVFVNQVGLCLIVSCAGSCGSTASTSINAM
AAVTMEDLIKT-RLVQVSQKRLVLISK-GL-SFMFGIICITVASLFSLLDRGVL-QGSFT
V---MGVLSGPLLGAFILGMFIP-AANTL---GVFAGVFAGLGISLWVALG
>slc5a5_ENSLACP00000016154
DYGVFALMLLTSTGIGIFYAF--AKG-GLK------TTEDFFTGGRQMSALPVGLSLS-A
SFMSAVQVLGVPAEAY--RYGIKFVQMCLG-------------------------QTLNS
ILTAFLFLPI---FYRLQ--LTSTYQYLEMRFN--RSVRLCGTIQYIVATILYTG--IVI
Y-AP-----ALILNQ-VTGLNIWASLLSTGAICTFYTTVG-GMKAVIWTDVFQIIVMMSG
-FVAVIIQGTIMAGGPGSRINFGDFDPDPRRRYTFWT-----------------F--VCG
GTMLWLSMYGVNQAQVQRYFACKTERQAQYAIFVNQVGLCLIVSSAVACGSTASTSINAM
AAVTVEDIIKP-NKPTLSPKKLAQISK-WL-SFMYGSLCIIVAALSSLLGGGVL-QGSFT
V---MGVISGPLLGAFIMGIFIP-ASNTP---GLFCGLAVGLAVSLWVATG
>slc5a5_ENSDART00000114699
DYAVFAAMLGVSVGIGLFQSL--RKTPGRS------KVDSFFTGGRGFSAVPVGLSLC-A
SFMSAVQVLGVPSETY--LYGFKFLYMCLG-------------------------QGLNS
LMTAVLFVPV---FYRLK--ITSSSQYLGMRFG--RGMQLLGSLQFIVATLLYTG--IVI
F-AP-----AVILNQ-ATGLNMWASLFSTGLICTFYTTVG-GMKAVIWTDVFQIVVMLSG
-FIAVFIQGTILAGGPASRINFNDFAIDPQRRYSFWS-----------------F--TVG
GTMVWLSMYGANQAQVQRYISCRTEKQAQLALLVNQVGLCLIVSSAATCGSTVSTSINAM
AAVTMEDVMKP-WLITISQRKQLMLSR-AL-SLFYGLGCITMAALSSLLDWGVL-QGSFT
V---MGVVNGPLLGAFALGMFVP-ATNKP---GVFSGVAVGFCLSLWLAVG
>slc5a6_1_ENSDARP00000062951
DYVIFGLLLVASMSIGLYYAF--TGG-RQS------TTQEFLIADRSMKCLPLSLSLM-A
TFQSAVAIIGTPAEVY--AHGTQYWFIGCS-------------------------YVLGL
LIPAHIFIPL---FYRLH--LTSVYQYLELRFC--KAVRICGTVTFIFQMVIYMG--VGI
Y-TP-----ALALNA-VTGFHLWGAVLATGLVCTLYTALG-GLKAVVWTDVFQTVVMFTG
-QLAVIIVGVHQAGGLSGRISGIDLNPDPTVRHTFWT-----------------L--AVG
GVFLMLSLYGVNQAQVQRYLSSRTEREAVMSCYMVFPCLQLALLLSCLMGSTISSAFNSL
ATVTMVDLIKP-HY-SMTEARATLLSK-LL-ALSYGIICLAMAYLVHLMNSSVL-QAALS
I---FGMIGGPLLGLFCLGIFFP-CANSI---GAVTGLSAGLLMAFWVGIG
>slc5a6_2_ENSDARP00000114963
DYVIFVVLLVASAGIGLYYAF--SGG-RQR------TTQEFLLADRSMRCLPVSLSLL-A
TFQSAVAILGAPSEIY--TYGTQYWFLGCS-------------------------YFLGL
LIPAHIFIPV---FYRLR--LSSAYEYLELRFS--KSVRICGTVTFIFQMVIYMG--VVL
Y-AP-----ALALNA-VTGFDLWGAVLAMGLVCTLYTALG-GLKAVIWTDVFQTIVMFAG
-QLAVIVVGTHQAGGIASRIAGLDLNPDPLERHTFWT-----------------L--GVG
GVFLMLALYGVNQAQVQRYLSSRTEKEAIMSCYAVFPCQQVVLTLGCLMGSTISSAFNSL
ATVTMEDLIKP-HVPAMTEARATLLSK-ML-ALAYGLVCLAMAYIASLMG-SVL-QAALS
I---FGMVGGPLLGLFCLGMFFP-WANST---GALVGLASGLVMAFWIGIG
>slc5a6_1_ENSGACP00000005542
DYIIFALLLVASTGIGLFYAF--SGG-RQR------TTQEFLMADRSMSCLPVSLSLL-A
TFQSAVAILGAPSEVY--TFGTQYWFLGCS-------------------------YFLGL
LIPAHVFIPI---LYRLR--LSSAYEYLELRFN--KTVRICGTVTFIFQMVIYMG--VVL
Y-AP-----ALALNA-VTGFDLWGAVLAMGLVCTLYTALG-GLKAVIWTDVFQTVVMFAG
-QLAVIVVGASQAGGMASRISGLDLNPDPLERHTFWT-----------------L--GVG
GVFLMLALYGVNQAQVQRYLSSRTEREAVMSCYVVFPCQQIVLCLGCLMGSTISSAFNSL
ATVTMEDLIKP-HFPNMTEAKATLLSK-GL-ALVYGLVCLAMAYLASIMG-SVL-QAAFS
I---FGMVGGPLLGLFCLGMFFP-WANST---GAVVGLVAGLAMAFWIGIG
>slc5a6_2_ENSGACP00000015462
DYVIFAVLLAASMGIGLYHAL--SGG-RQR------TTQEFLMADRSMSCLPVSLSLI-A
SFQSAVAIIGVPAEIY--THGTQYWFIGCA-------------------------YFLGL
LIPAHVFIPV---LYKLR--LSSTYEYLELRFS--KAVRICGTLTFIFQTVVYMG--VCV
Y-TP-----AFALNA-VTGFELWGAVLATGLACTLYTTMG-GLKAVIWTDVFQTAVMFAG
-QLAVIVVGVNQTGGASNRISALNLNPDPTERHTFWT-----------------L--GVG
GVFLMLSLYGVNQAQVQRYLSARTEKEAVRSCYMAFPSLQLSLALSCVMGSTISSAFNSL
ATVTMEDLVKP-HVPAMTEARATLVSK-AL-AMSYGLLCLAMAYLTHLMDVSVL-NVALK
L---FGMVGGPVLGLFCLGMFFP-WANPT---GAMAGLGAGLALSFWVGIG
>slc5a6_ENSP00000310208
DYVVFVLLLVLSLAIGLYHAC--RGW-GRH------TVGELLMADRKMGCLPVALSLL-A
TFQSAVAILGVPSEIY--RFGTQYWFLGCC-------------------------YFLGL
LIPAHIFIPV---FYRLH--LTSAYEYLELRFN--KTVRVCGTVTFIFQMVIYMG--VVL
Y-AP-----SLALNA-VTGFDLWLSVLALGIVCTVYTALG-GLKAVIWTDVFQTLVMFLG
-QLAVIIVGSAKVGGLGGRISGFELDPDPFVRHTFWT-----------------L--AFG
GVFMMLSLYGVNQAQVQRYLSSRTEKAAVLSCYAVFPFQQVSLCVGCLIGSTISSAFNSL
ATVTMEDLIRP-WFPEFSEARAIMLSR-GL-AFGYGLLCLGMAYISSQMG-PVL-QAAIS
I---FGMVGGPLLGLFCLGMFFP-CANPP---GAVVGLLAGLVMAFWIGIG
>slc5a6_ENSLOCP00000019578
DYVIFALLLLLSSGIGLYYAF--SGG-RQR------TMQEFLLADRSMSCLPVALSLL-A
TFQSAVAILGVPAEIY--TSGTQYWFLGTS-------------------------YVLGL
LIPAHIFIPM---FYRLR--LTSAYEYLELRFN--KVVRLCGTITFIFQMVIYMG--VVL
Y-AP-----ALALNA-VTGFDLWGAVLTVGLVCTFYTALG-GLKAVIWTDVFQTVVMFAG
-QLAVIVVGAYQAGGIENRISGLDLNPDPLERHTFWT-----------------L--GVG
GVFMMLALYGVNQAQVQRYLSSRTEKEAITSCYVVFPCQQIVLALGCLMGSTISSAFNSL
ATVTMEDLIKP-HFPDMTEYRATLLSK-SL-ALGYGLICLGMAYIASQMG-SVL-QASLS
I---FGMIGGPLLGLFCLGMFFP-WANPT---GAVTGLVAGLVMAFWIGIG
>slc5a6_ENSLACP00000005159
DYVIFALFLALSSGIGLYYAL--SGG-KQR------TMQEFLLADRSMGCFPVALSLL-A
TFQSAVAILGVPAEIY--KSGTEYWFLGCS-------------------------YFIGL
LIPAHIFLPL---FYRLH--LTSAYEYLELRFN--KTVRICGTLTFIFQMVIYMG--VVL
Y-AP-----ALALNA-VTGVDLW-AVLAIGLVCMLCTTLG-GLKAVIWTDVFQTAVMFVG
-QLSVIIVGSVKVGGMGGKISGIDLNCQPNVGFSAWP-----------------L-----
-LFLLVFQLPISPPISSGYIVIISPLPPISSCYVVFPCQQIVLALGCLMGSTISSAFSSL
ATVTMEDLIKP-HFPNITESRATLLSK-GL-AFGYGLVCLGMAYIASVMG-SVL-QAALS
I---FGMVGGPLLGVFCLGMFFP-CAN------------------------
>slc5a6_ENSMUSP00000006817
DYVVFGLLLVLSLVIGLYHAC--RGW-GHH------TVGELLMADRKMGCLPVALSLL-A
TFQSAVAILGAPAEIF--RFGTQYWFLGCS-------------------------YFLGL
LIPAHIFIPV---FYRLH--LTSAYEYLELRFN--KAVRICGTVTFIFQMVIYMG--VAL
Y-AP-----SLALNA-VTGFDLWLSVLALGIVCNIYTALG-GLKAVIWTDVFQTLVMFLG
-QLVVIIVGAARVGGLGGLISGINLDPDPFVRHTFWT-----------------L--AFG
GVFMMLSLYGVNQAQVQRYLSSHSERAAVLSCYAVFPCQQVALCMSCLIGSTISSAFNSL
ATVTMEDLIQP-WFPQLTETRAIMLSR-GL-AFAYGLVCLGMAYISSHLG-SVL-QAALS
I---FGMVGGPLLGLFCLGLFFP-CANPL---GAIVGLLTGLTMAFWIGIG
>slc5a8_ENSGACP00000025245
DYVVFALMLLVSAAVGVYYAW--VDR-GQG------SSGDFLTGGRRLTALPVSLSLT-A
SFMSAITVLSNPAEVY--RYGANIGYYGLS-------------------------YAMTM
VVTSEIFLPV---FYRLA--ITSTYEYLELRFS--RATRLLGTVLFIVQTILYTG--VVI
Y-TP-----ALALNQ-VTGMDLWGAVISTGVVCTFYCTMG-GLRAVVWTDVFQLGVMVAG
-FLSVIIRSVVVQGGILGRLNFGDFDTSPLRRHTFWT-----------------I--TVG
GTFVWISIYGINQAQVQRYVSCKSVTHARLSLYINLVGLWSILLCSVFAGSTVSSSISAL
AAVTVEDLIKP-YT-KMSERHLAWTSK-GL-SVLYGVLCIGMAGLASLMG-GAL-QAVIS
I---FGIIGGPLLGVFTLGILCP-MANSK---GALSGLVSGLVVSLWVGIG
>slc5a8_ENSDARP00000137715
DYVVFIMMLAVSTGIGVYYAF--AAR-SQS------SSADFLVAGRSLSAPPVALSLT-A
SFMSAITVLGTPVEVY--KYGAIFILICFA-------------------------YAFMV
ALSSEIFLPV---FYRLG--VTSTYEHLVMRYN--KHIRLLGTILFIIQTVLYTG--LVI
Y-AP-----ALALNQ-VTGVDLWGAVISTGVVCTLYCTLG-GLKAVVWTDVFQVGIMLAG
-LLAVIVQSVLLQGGIPGRINLWDFDPNPLRRHTFWS-----------------I--TVG
GTFYWTSFYGINHAQVQRYISCKSLIHAKMALFINLVTLWVVTFCAVFCGSTVSSSVNAL
AAVTVTDVLRP-YL-SLSEKQLSWASK-AM-SLFYGAVCIGMAGIASMMG-GMLQQAAFS
I---SGVIGGPLLGLFSLAILFP-CANSK---GGLAGLVSGLGLSLWVCIG
>slc5a8_ENSP00000445340
DYVVFAGMLVISAAIGIYYAF--AGG-GQQ------TSKDFLMGGRRMTAVPVALSLT-A
SFMSAVTVLGTPSEVY--RFGAIFSIFAFT-------------------------YFFVV
VISAEVFLPV---FYKLG--ITSTYEYLELRFN--KCVRLCGTVLFIVQTILYTG--IVI
Y-AP-----ALALNQ-VTGFDLWGAVVATGVVCTFYCTLG-GLKAVIWTDVFQVGIMVAG
-FASVIIQAVVMQGGISGRLNFWNFNPNPLQRHTFWT-----------------I--IIG
GTFTWTSIYGVNQSQVQRYISCKSRFQAKLSLYINLVGLWAILTCSVFCGSTVSSSINAL
AAVTVEDLIKP-YFRSLSERSLSWISQ-GM-SVVYGALCIGMAALASLMG-ALL-QAALS
V---FGMVGGPLMGLFALGILVP-FANSI---GALVGLMAGFAISLWVGIG
>slc5a8_ENSLOCP00000018706
DYVVFGLTLVVSAAIGIYYAI--ADG-GQK------TSQDFLMGGRRMSAMPVALSLT-A
SFMSAVTVLGTPSEVY--RFGAMFGLFALC-------------------------YALVV
LISSEFFLPV---FYRLG--ITSTYEYLEMRFS--KEVRLCGTAIFIIQTVLYTG--IVI
Y-TP-----ALALNQ-VTGFHLWGAVISTGAVCTFYCTLG-GLRAVVWTDVFQVGIMVAG
-FASVIVRSVVLQGGFSGRLNFWDFDPDPLRRHTFWT-----------------I--LIG
GTFAWTGIYAVNQAQVQRYISCKSLFQAKVSLYINLVGLWVILFCAVFAGSTVSSSINAL
AAVTVEDLVKP-YF-RISDSKLSLTSK-GL-SVLYGALCIGMAGLASLME-GLL-QAAIS
V---FGMIGGPLLGLFALGIFFP-CANST---GGLVGLLCGLSLSLWVGVG
>slc5a8_ENSLACP00000013594
------------------------------------------------------------
------------------------------------------------------------
------------------------------------------------------------
----------------------------------FFSLQG-GLKAVVWTDVFQVGIMIAG
-FASIIIRSVLIQGGIGGRLNFWEFDPNPLRRHTFWT-----------------F--IFG
GTFTWISIYGVNQSQVQRYLSCKTRLQAKLSLYVNLLGLWIILSSAVFSGSTVSSSINAL
ATVTIEDLIKP-HTPASSERTLSWLSK-GM-SLLYGILCIGMAALASQME-SLI-QGALS
L---FGIIGGPLLGLFSLGILFP-CANST---GGIVGLLSGFAFSLWVGIG
>slc5a8_ENSMUSP00000020255
DYVVFAGMLLISAAIGIYYAF--AGG-GQQ------TSKDFLMGGRSMSAVPVALSLT-A
SFMSAVTVLGTPAEVY--RFGAIFSIFVIT-------------------------YFFVV
VISAEVFLPV---FYRLG--ITSTYEYLELRFN--RCIRLCGTILFIVQTILYTG--IVI
Y-AP-----ALALNQ-VTGFDLWGAVVATGVVCTFYCTLG-GLKAVVWTDVFQVGIMVAG
-FASVIIQASITQHGINGRLNFWNFDPNPLQRHTFWT-----------------I--VIG
GTFTWTTIYGVNQSQVQRYISCKSRLHAKLSLYVNLVGLWVILTCSIFCGSTVSSSINAL
AAVTVEDLIKP-RFKSLSEKSLSWISQ-GM-SVLYGALCIGMAALASLMG-ALL-QAALS
I---FGMVGGPLLGLFSLGILVP-FANSI---GALTGLLAGFAISLWVGIG
>slc5a8l_ENSGACP00000007041
DYVVFAGIILAAAGIGLFQAI--RGR-KET------SSAEFLLGGRQMTAVPVAMSLT-A
SFMSGITVIGTPTEAY--RFGSAFWLFGFS-------------------------YAIMS
AVTAEIFVPL---FYRLG--ITSAYEYLELRFS--RPIRVIGTSMYIVQTSLYTG--LVI
Y-AP-----ALALNQ-ITGLNLWGVLVATGAVCIIYCTLG-GLKAVIWTDVIQMVIMLAG
-FVAVIARGAVLQGGLTGRLDAFDFDPDPRRRHTFWT-----------------I--VVG
GSVMWVSIYSINQSQVQRYISCKTLGHAKMSLYVNLVGLWLTVSLAVFSGSTVSSSINAL
VAVTVEDFILP-VCKNLTEKQVTWMNM-GL-SVFFGALCIGMAGIASVMG-SVL-QAALS
I---FGMISGPLLGLYLLGMLFR-TSNST---GGLVGMTLGLLLTLWVGIG
>slc5a8l_ENSDARP00000030637
DYVVFAGLILVAAGIGLFQSF--RGR-KEA------SSDEFLLGGRQMTAVPVALSLT-A
SFMSGITVIGTPAEAY--LYGTPFWLFFIS-------------------------YAIMS
TISAEIFVPL---FYRLN--ITSTYEYLEMRYN--KLIRVIGTSMYIIQTALYTG--MVI
F-AP-----ALALNQ-ITGLDLWGVLVATGAVCIIYCTLG-GLKAVIWTDVFQMIIMLGG
-FVAVIARGAVLQGGLGGRLETFSFDPDPLRRHSFWT-----------------I--VVG
GSLMWASMYSINQSQVQRYISCRTMTHAKLSLYVNMVGLWVTVSLAMMSGSTVSSSINAL
VAVTVEDFMKP-AWPSLTERQLSWINM-GM-SVFYGAVCIGMAGVASMMG-NIL-QAALS
I---FGMISGPLLGLYMLGMFFR-CANST---GGLAGLASGLAITLWVGIG
>slc5a8l_ENSLOCP00000013048
DYVVFVAIVLGAAAIGLYQAF--SGR-TQS------SSSEFLLGGRQMTAVPVAMSLT-A
SFMSGITVIGTPAEAY--RFGAAFWLFAFA-------------------------YTIMS
TITAEIFVPV---FYRLG--ITSTYEYLEMRFN--RLTRIIGTTMYIFQTALYTG--MAI
Y-AP-----ALALEQ-ITGLNLWGVLVATGTVCIIYCTLG-GLKAVIWTDVFQMVVMLAG
-FVAVIARGMVVTGGLHGRLNAWDFDPDPLKRHTFWT-----------------I--VVG
GSLMWTSMYAINQSQVQRYISCQTMVHAKLSLYVNMVGLWVTVTLAMISGSTVSSSINAL
VAVTVEDFIKA-LWPRTSEKLLFWISM-GL-SVFFGALCIGMAALSSLMG-GIL-QAALS
I---FGMISGPLLGLYLLGMLFP-CGNTT---GGLTGLITSLVLTLWVGIG
>slc5a8l_ENSLACP00000021102
DYVVFAVILLVAAGIGIYQAL--AGR-GER------SSGQFLLGGRQMTAVPVALSLT-A
SFMSGITVIGTPAEAY--RFGIKFWLFAFS-------------------------YAIMS
VISAEVFLPL---FYRLG--ITSTYEYLEMRFN--RYVRLIGTSMFILQTILYTG--MVI
Y-AP-----ALALNQ-ITGLDLWGVIIVTGVVCTIYCSVG-GLKAVVWTDVFQMIVMLSG
-FLAVIIQGSIIQGGMSGRLDVWDFDPDPLKRHTFWT-----------------I--VIG
GSLLWASIYAINQSQVQRYISCKSQLQAKLSLYINMVGLWITVSLAMLAGSTVSSSVNAL
ATVTAEDFIKP-Y-KLLTDQKLSWILK-GL-SVLYGAVCIAMAGLSSLMG-SIL-QAALS
I---FGIIGGPLLGLFVLGMFFP-CGNAI---GGLSGLLVGLVITLWVGIG
>slc5a9_ENSGACT00000002792
DIAVVVVYFVFVMVVGIWV----RPE-NG-------STHVTFPP--TLFWWPIGASLM-S
SNVGSGLFIGLAGTGA--AGGIAVGGFEWN-------------------------AAWVL
VALGWIFIPV---YISAG--VVTMPEYLAKRFGGQRIRIYMSVLSLILYIFTKIS--TDI
F-SG-----AMFIQM-SLGWDLYLSTGVLLLVTAAYTVAG-KHTHTLYFDLLPEVLCVLY
-EITNRYTPFSKVGWYDPRRDAFRLFRDPVSGDLPWPG----------------L--VFG
LTVLATWVWCADQVIVQRSLSAKSLSHAKGGSVLGGYLKLLPMFFVVMPGSSLTSIFNSS
STLFTLDLYHK-ARPQASERELMVVGR-VF-ILVLVCVSLLWIPVIQTANSGQLFDYIQS
V---TSFLAPPITAVFLMAVFWP-RANEQ---GAFWGLMVGLVVGLTRMVL
>slc5a9_ENST00000533824
DISVVVIYFVFVIAVGIWSSI--RAS-RG-------TIGGYFLAGRSMSWWPIGASLM-S
SNVGSGLFIGLAGTGA--AGGLAVGGFEWNMRKSRSGGDRGIHPR----SHGRTGATWLL
LALGWVFVPV---YIAAG--VVTMPQYLKKRFGGQRIQVYMSVLSLILYIFTKIS--TDI
F-SG-----ALFIQM-ALGWNLYLSTGILLVVTAVYTIAG-GLMAVIYTDALQTVIMVGG
-ALVLMFLGFQDVGWYPPRPDAFHILRDPVSGDIPWPG----------------L--IFG
LTVLATWCWCTDQVIVQRSLSAKSLSHAKGGSVLGGYLKILPMFFIVMPGSSLTSIFNSS
STLFTIDVWQR-FRRKSTEQELMVVGR-VF-VVFLVVISILWIPIIQSSNSGQLFDYIQA
V---TSYLAPPITALFLLAIFCK-RVTEP---GAFWGLVFGLGVGLLRMIL
>slc5a9_ENSMUST00000102721
DIVVVVIYFVFVLAVGIWSSI--RAS-RG-------TVGGYFLAGRSMTWWPIGASLM-S
SNVGSGLFIGLAGTGA--AGGLAVGGFEWN-------------------------ATFLL
LALGWIFVPV---YIAAG--VVTMPQYLKKRFGGQRIQVYMSVLSLILYIFTKIS--TDI
F-SG-----ALFIQM-ALGWNLYLSTVILLVVTAVYTIAG-GLTAVIYTDALQTVIMVGG
-ALVLMFLGFQEVGWYPPRPDAFHMLRDPVNGDIPWPG----------------L--IFG
LTVLATWCWCTDQVIVQRSLAAKNLSHAKGGSVLGGYLKILPMFFIVMPGSSLTSIFNSS
STLFAIDVWQR-FRRQASEQELMVVGR-LF-VVFLVVISILWIPIIQSSNSGQLFDYIQS
I---TSYLAPPITALFLLAIFCK-RVNEP---GAFWGLMFGLVVGILRMIL
>slc5a9_ENSLOCT00000011825
------------------SSI--RAN-RG-------TVGGYFLAGRSMTWWPIGASLM-S
SNVGSGLFVGLAGTGA--AGGIAVGGFEWN-------------------------AAWVL
IALGWIFVPV---YISAG--VITMPEYLRKRFGGQRIRIYMSVLSLILYIFTKIS--TDI
F-SG-----ALFIRV-SLGWDLYLSTVVLLVVTAVYTIAG-GLAAVIYTDALQTVIMVVG
-AFALMFIGFEKVGWYDPRSDAFHMFRDPLTGDLPWPG----------------L--VFG
LTVLATWCWCTDQVIVQRSLSAKNLSHAKGGSVLGGYLKVLPMFFIVMPGSSLTSIFNSS
STLFTMDIWMR-FRPQASERELMVVGR-VF-ILVLVALSILWIPIIQAANSGKLFDYIQS
I---TSYLAPPITALFIMAVFWK-RVNEP---GAFWGLMVGLVIGLVRVFL
>slc5a9_ENSLACP00000018324
DIIVLLVYFVFVLAVGIWSSI--RAN-RG-------TVGGYFLAGRSMTWWPIGASLM-S
SNVGSGLFVGLAGTGA--AGGIAVGAFEWNVSFT-AGPREGLHPQVMQADSAGLPAIWVL
LALGWIFVPV---YIAAG--VVTMPEYLKKRFGGQRIRIYMSILSLILYIFTKIS--TDI
F-SG-----ALFIQV-SLGWDLYLSTIILLVVTAVYTIAG-GLAAVIYTDALQTLIMVAG
-AFALMFIAFEKVGWYSPRADAFHIFRDPITGDLPWPG----------------L--IFG
LTVLATWVWCTDQVIVQRTLSAKNLSHAKGGTVLSGYLKILPVFFVTMPGSSLTSIFNSS
STLFTMDIWQR-VRRNASEQELMIVSR-VF-ILLLVVVSILWIPVIQSANSGQLFDYIQS
I---TSYLAPPITALFIMAIFWK-RVNEP---VSSCGFVCFLTFCLYDMI-
>slc5a9_ENSDART00000024433
DIAVVVVYFVFVLAVGIWSSI--RAN-RG-------TVGGYFLAGRSMTWWPIGASLM-S
SNVGSGLFIGLAGTGA--AGGLAVGGFEWN-------------------------AAWVL
IALGWIFVPV---YISAG--VVTMPEYLRKRFGGQRIRIYMSVLSLILYILTKIS--TDI
F-SG-----ALFIQV-SLGWDLYLSTVILLAVTALYTIAG-GLTAVIYTDALQTVIMVIG
-AFVLMFIAFDKVGWYEPRSDAFHIFRDPVTGDIPWPG----------------L--IFG
LTVLATWVWCTDQVIVQRSLSAKNLSHAKAGSVLGGYLKVFPMFFVVMPGSSLTSIFNSS
STLFTMDIWQR-IRPRASEKELMVVGR-VF-ILLLVALSIVWIPVIQTANSGQLFDYIQA
I---TSFLSPPITTVFIMAIFWG-RVNEQ---GAFWGLMVGLVVGMVRMIM
>slc5a10_ENSDART00000112160
DIIVIGAYFLLNVAVGIWYKC--YVW-KL-------RLSGYFLAGRDMAWWPIGASLF-A
SSEGSGLFIGLAGTGA--AGGIAVAGFEWN-------------------------ATYAL
LALAWVFVPV---YVSSG--IVTMPEYLGRRFGGERIRMYLSALSLLLSVFTKIS--TDL
Y-SG-----ALFVQV-CLGWNLYLSTVLMLVVTALYTIAG-GLAAVIYTDTLQTFIMIIG
-AVILTITAFNKIGGYSPRHDAMHLFRDPVHGDLPWPG----------------M--TLG
LTIIATWYWCTDQVIVQRSLSAKSLSHAKGASIFASYLKLLPMMFIILPGSSLTSIFNSS
STLFTMDIWKK-YRRGASEKELLLVGR-IV-TVILVVISVVWIPILQSANSGQLYVYIQS
V---TSYLAPPVTAIFVMAVFWK-RTNEA---GAFWGLMVGLVVGLTRMVL
>slc5a10_ENSGACT00000022165
DIIVIVTYFLLNIAVGIWSSC--RVS-RN-------TLSGYFLAGRDMAWWQIGASLF-A
SSEGSGLFIGLAGTGA--AGGIAVTGFEWN-------------------------ATYVL
LALAWVFVPV---YISSG--IVTMPEYLGRRFGGERIRTYLAVLSLLLSVFTKIS--TDL
Y-SG-----ALFVQV-CLGWNLYLSTVLMLVVTALYTIAG-GLAAVIYTDTLQTFIMIIG
-AIILTITAFNKIGGYGPREDAMHLFRDAVTGDLPWPG----------------M--TLG
LTILATWYWCTDQVIVQRSLSAKNISHVKGASILAAYLKMLPFIFIILPGSSLTSIFNSS
STLFTMDIWKK-HRQRASEKELLLVGR-IV-TVILVVVSVVWIPILQSANSGQLYVYIQS
V---TSYLAPPVTAVFTLAIFWT-RTNEQ---GAFWGLMVGLVVGVCRMVL
>slc5a10_ENST00000395647
DIIVITVYFALNVAVGIWSSC--RAS-RN-------TVNGYFLAGRDMTWWPIGASLF-A
SSEGSGLFIGLAGSGA--AGGLAVAGFEWN-------------------------ATYVL
LALAWVFVPI---YISSE--IVTLPEYIQKRYGGQRIRMYLSVLSLLLSVFTKIS--LDL
Y-AG-----ALFVHI-CLGWNFYLSTILTLGITALYTIAG-GLAAVIYTDALQTLIMVVG
-AVILTIKAFDQIGGYGPRTDAMHMFRDPHTGDLPWTG----------------M--TFG
LTIMATWYWCTDQVIVQRSLSARDLNHAKAGSILASYLKMLPMGLIIMPGSSLTSIFNSS
STLFTMDIWRR-LRPRSGERELLLVGR-LV-IVALIGVSVAWIPVLQDSNSGQLFIYMQS
V---TSSLAPPVTAVFVLGVFWR-RANEQ---GAFWGLIAGLVVGATRLVL
>slc5a10_ENSLOCT00000007024
DIIVIGAYFLLNVAVGIWSSC--RVS-RN-------TLSGYFLAGRDMAWWPIGASLF-A
SSEGSGLFIGLAGTGA--AGGIAVAGFEWN-------------------------ATYVL
LALAWVFVPV---YVSSGAVIIYMHKHTQYRRAACLSDLAFRTTGLLLS-FAKSK--TDL
Y-SG-----ALFVQV-CLGWNLYLSTVLMLVVTALYTIAG-SLPAVIFNSSVGTGIDHVG
RAIVLQDAAFNKIGGYHPRADAMHLFRDPVAGDLPWTG----------------M--TFG
LTILATWYWCTDQVIVQRSLSAKNLSHAKGGSILASYLKMLPMIFIILPGSSLTSIFNSS
STLFTMDIWKK-FRQHASEKELLLVGR-IV-TVILVAVSVVWIPILQSANSGQLYVYIQS
V---TSYLAPPVTAIFVLAVFWR-RTNEA---GAFWGLMVGLAIGLVRMIM
>slc5a10_ENSLACP00000012659
DIIVIVAYFVLNIAVGIWSSC--RVN-RN-------TLSGYFLAGRKMAWWPIGASLF-A
SSEGSGLFIGLAGTGA--AGGIAVAGFEWN-------------------------ATYIL
LMLAWVFVPV---YMSSG--IVTMPEYLQRRFGRERIRMYLSTLSLLLSVFTKIS--VDL
F-FF-----CFLVKI-CIKWHIYFRTHLYLVFLDLCDIA---CVKILQKNGKLSCLITVS
-FRCVISEAFNKIGGYQPRADAMHLFRNPVSGDLPWTG----------------M--TFG
LTILATWYWCTDQVIVQRSLSAKNLSHAKGGSILASYLKMLPIIFIIMPGSSLTSIFNSS
STLFTMDIWKK-IRKNANERELLLVGR-IV-TVILVAVSVVWIPILQSANSGQLYVYIQS
V---TSYLAPPVTAVFVLAVFWK-RVNEP---GAFWGLMVGLVVGLTRMIM
>slc5a10_ENSMUST00000051552
DIIVISVYFALNVAVGIWSAC--RAN-KN-------TVSGYFLAGRDMAWWPIGASLF-A
SSEGSGLFVGLAGSGA--AGGLAVAGFEWN-------------------------ATYVL
LALAWVFVPI---YISSE--IVTLPEYIQKRFGGQRIRTYLSVLSLMLSVFTKIS--IDL
Y-AG-----ALFVHI-CLGWNFYLSTILTLAITALYTIAG-GLATVIYTDALQTIIMVVG
-AVILAVKAFNQIGGYEPRADAMHMFRDPSTGDLPWTG----------------M--TFG
LTIMATWYWCTDQVIVQRSLSARNLNHAKAGSILASYLKMLPMGLMIMPGSSLTSIFNSS
STLFTMDIWRQ-LRPSAGERELLLVGR-LV-IVVLIGVSVAWIPVLQGSNSGQLFIYMQS
V---TSSLAPPVTAIFILGIFWR-RANEQ---GAFWGLMAGLVVGALRLVL
>slc5a11_ENSDARP00000048217
DIVVLVIYFLLVLAVGLWSMW--KTK-RS-------TVDGYFLAGKNMTWWPVGASLF-A
SNVGSGHFIGLAGSGA--AAGIGAVAYEWN-------------------------GMLMV
LVMGWLFLPI---YIASR--VTTMPEYLKKRFGGKRIQLFLCVLYLFIYIFTKIS--VDM
Y-AG-----AVFIQQ-ALQWNIYLAVVLLLGITALYTIAG-GLAAVIYTDAVQTIIMVIG
-ALILMGFSFAEVGGFEPRDDAFHIFRHPVTSDLPWPG----------------V--ILG
MSIPSMWYWCSDQVIVQRSLAAKNILHAKGGSLLAAYIKVLPFFMMVIPGSSLTSIFNSS
STIFTMDLWRN-IRHTASEWELMIVGR-VF-VLVLVVVSVLWIPLVQASQGGQLFIYIQS
I---SMYLQPPITVIFVAGCFWK-RTNEK---GAFWGLMVGMAVGCTRMIL
>slc5a11_ENSGACP00000015597
DVVVLVVYFLLILAVGLWSMW--KTK-RS-------TVDGYFLAGKDMTWWPVGASLF-A
SNIGSGHFIGLAGSGA--AAGIGAIAYEWN-------------------------GILMV
LLLGWLFLPI---YIASG--VMTMPEYLQRRFGGRRTQIFIAVLSLFIYVFTKIS--VDM
Y-AG-----ALFIQL-ALQWNIYLAVLMLLSITAFYTVAG-GLAAVIYTDAVQTAIMLAG
-ALTLMGFSFAEVGGWDPRDDSFHIFRDPVTSDLPWPG----------------V--IIG
MSVPSMWYWCSDQVIVQRSLSAKTLTHAKGGSLLAAYLKILPFFIIMLPGSSLTSIFNSA
STIFTMDLWKT-FRSRASEWELMIVGR-LF-VLVLVVVSVLWIPIVQASQGGQLFIYIQS
I---STYLQPPVSIIFLAGCFWR-RANEK---GAFWGLVVGLVVGCIRMLL
>slc5a11_ENSP00000289932
DIAVLVLYFLFVLAVGLWSTV--KTK-RD-------TVKGYFLAGGDMVWWPVGASLF-A
SNVGSGHFIGLAGSGA--ATGISVSAYELN-------------------------GLFSV
LMLAWIFLPI---YIAGQ--VTTMPEYLRKRFGGIRIPIILAVLYLFIYIFTKIS--VDM
Y-AG-----AIFIQQ-SLHLDLYLAIVGLLAITAVYTVAG-GLAAVIYTDALQTLIMLIG
-ALTLMGYSFAAVGGMEPREDAFHIFRDPLTSDLPWPG----------------V--LFG
MSIPSLWYWCTDQVIVQRTLAAKNLSHAKGGALMAAYLKVLPLFIMVFPGSSLTSIFNSA
STIFTMDLWNH-LRPRASEKELMIVGR-VF-VLLLVLVSILWIPVVQASQGGQLFIYIQS
I---SSYLQPPVAVVFIMGCFWK-RTNEK---GAFWGLISGLLLGLVRLVL
>slc5a11_ENSLOCP00000006440
DIVVLVLYFLFVLAVGLWSMW--KTK-RS-------TVDGYFLAGKSMVWWPVGASLF-A
SNVGSGHFIGLAGSGA--ASGIAVTAYEWN-------------------------GMFIV
LLLAWLFLPI---YIASG--VTTMPEYLQKRFGGKRIQLFIAILYLFIYIFTKIS--VDM
Y-AG-----AVFIQQ-ALQWDLYLAVVVLLVITALYTVAG-GLAAVIYTDALQTVIMLIG
-ALILMGFSFSAVGGWEPRPDAFHLFRDPVTSDLPWPG----------------I--LVG
MTIPSIWYWCTDQVIVQRSLAAKNLLHAKGGSLFASYLKVLPFFMMVLPGSSLTSIFNSS
STIFTIDLWRH-FRPWATEWELMIVGR-VF-VLVLVAVSVLWIPLVQASQGGQLFIYIQS
I---SSYLQPPVAIVFMAGCFWK-RSSEQ---GAFWGLVLGLLAGCARMAL
>slc5a11_ENSLACP00000017115
DIVVLVLYFAFVLAVGFWSMW--KTK-RN-------TVKGYFLAGRNMVWWPVGASLF-A
SNVGSGHFIGLAGSGA--ASGIGVAAFELN-------------------------GMLIV
LLLAWLFLPI---YIVSGQ-VTTMPGYLKRRFGGKRIQVLISLLSLFIYIFTKIS--VDI
Y-AG-----AVFIQQ-ALHWDLYVAVVALLAIAALYTIAG-GLAAVIYTDALQSIIMIIG
-ALILMVFIYA-TGLKDPKGDTFHLFRDPVTSDLPWPA----------------V--LLG
LTIPSIWYWCTDQVIVQRSLAAKNMTHAKGGALLASYLKILPLFIMVMPGSSLTSIFNSS
STIFTLDLWHY-FRPQCTELELMIVGR-VF-VLVLIIVSVLWIPLVQSSRGGQLFNYIMS
I---SSYLQPPIAMIFIAGCFWK-RTNEK---GSFWGLLIGLLVGCTRMVL
>slc5a11_ENSMUSP00000127977
DIAVLVLYFLFVLAVGLWSTV--RTK-RD-------TVKGYFLAGGDMVWWPVGASLF-A
SNVGSGHFIGLAGSGA--AVGISVAAYELN-------------------------GLFSV
LMLAWVFLPI---YIAGQ--VTTMPEYLRRRFGGNRISITLAVLYLFIYIFTKIS--VDM
Y-AG-----AIFIQQ-SLHLDLYLAIVGLLAITALYTVAG-GLAAVIYTDALQTVIMLIG
-AFILMGYSFAAVGGMEPREDAFHIFRDPLTSDLPWPG----------------I--LFG
MSIPSLWYWCTDQVIVQRSLAAKNLSHAKGGSLMAAYLKVLPLFLMVFPGSSLTSIFNSA
STIFTMDLWNH-IRPRASERELMIVGR-IF-VFALVLVSILWIPIVQASQGGQLFIYIQS
I---SSYLQPPVAMVFIMGCFWK-RTNEK---GAFSGLILGLLLGLVRLIL
>slc5a12_ENSDARP00000013866
DYVVFACLFVVSSGIGVFFAI--KER-NKA------PSKEFLVGGRQMSCGPVALSLT-A
SFMSAVTVIGAPADVY--RFGASYVIFGVA-------------------------YTFVV
FFTAELFLPV---FYRSG--ITSTYEYLELRFC--KLVRVAATLIYIIQTILYTG--VVV
Y-AP-----ALALNQAVTGFDLWGSIFATGIVCTFYCTLG-GLKAVVWTDAFQMVVMVVG
-FLTVLIQGSSRAGGIEGRLQVFDFDVSPLRRHTFWT-----------------L--SVG
GTFTWLGIYGVNQSTIQRCISCKTEGHARWALYLNLLGLWIILFCAVVSGSTVAASINAL
ATVMYEDFVSQ-CFPDLSNRAASWISK-AL-CVAFGVACTTMAVAASYMG-GIV-QAALS
I---HGMCGGPVLGLFSLGILFP-FTNLK---GAVGGLIVGISLSFWVGVG
>slc5a12_ENSP00000379326
DYVVFAALFFISSGIGVFFAI--KER-KKA------TSREFLVGGRQMSFGPVGLSLT-A
SFMSAVTVLGTPSEVY--RFGASFLVFFIA-------------------------YLFVI
LLTSELFLPV---FYRSG--ITSTYEYLQLRFN--KPVRYAATVIYIVQTILYTG--VVV
Y-AP-----ALALNQ-VTGFDLWGSVFATGIVCTFYCTLG-GLKAVVWTDAFQMVVMIVG
-FLTVLIQGSTHAGGFHSRLHIFDFDVDPLRRHTFWT-----------------I--TVG
GTFTWLGIYGVNQSTIQRCISCKTEKHAKLALYFNLLGLWIILVCAVFSGSTVASSINAL
ATVTFEDFVKS-CFPHLSDKLSTWISK-GL-CLLFGVMCTSMAVAASVMG-GVV-QASLS
I---HGMCGGPMLGLFSLGIVFP-FVNWK---GALGGLLTGITLSFWVAIG
>slc5a12_ENSLOCP00000007853
DYVVFAALFVISSGIGIFFAV--KER-KKV------SSREFLVGGKQMTCGPVALSLT-A
SFMSAVTVLGTPSDVY--RFGASFIIFGIA-------------------------YTIMV
IMTAELFVPV---FYRSG--ITSTYEYLELRFS--RTVRMAATLIYVVQTILYTG--VVV
Y-AP-----ALALNQ-VTGFNLWGSIAATGVVCTFYCTLG-GLKAVVWTDAFQMVVMLMG
-FLTVLIQGTIKSGGTASRLEIFDFDLDPLRRHTFWT-----------------I--TVG
GTFTWLGIYGVNQSTIQRCISCKSEKQAKLALYFNLLGLLVILVCAVFSGSTVAASINAL
ATVTYEDFVKY-CFNNLTDRCSTWISK-GL-CVVFGVACTTMAVAAAYMG-GVV-QAALS
I---HGMCGGPMLGLFSLGILLP-CTNWM---GAVGGLAVGITLSFWAGIG
>slc5a12_ENSLACP00000016588
DYIVFAALFVISSGIGVFFAV--KER-KKA------SSRDFLVGGKQMACGPVALSLT-A
SFMSAVTVLGAPADVY--QFGASFIVFGIA-------------------------YAFVV
IFTSELFVPV---FYRSG--ITSTYEYLELRFN--RNVRFVATLIYIVQTILYTG--VVV
Y-AP-----ALALNQ-VTGFNLWGSVFATGIVCTFYCTLG-GLKAVVWTDVFQMVVMIMG
-FLTVLVQGTILVGGPTSRLEIIDFDPDLLRRHTFWT-----------------I--TVG
GTFTWLGVYGVNQSTIQRCISCKSEAHAKIALYLNLVGLWVILVCAVFSGSTVAASINAL
ATVTFEDFVRK-CFPSISDKLGTWISK-GLYCVCVFFLLSNLSVLQSSIC-GAL-EAALS
I---HGMCGGPMLGLFSLGILFP-FSNWK---GAIGGLLTGISLSFWVGIG
>slc5a12_ENSMUSP00000047340
DYVVFAGLFVISSGIGVFFAI--KER-KKT------TSREFLVGGRQMSFGPVALSLT-A
SFMSAVTVLGTPAEVY--RFGASFFLFLIS-------------------------YVFVV
FFTSELFLPV---FYRSG--ITSTYEYLQLRFN--KPVRYAATIIYIVQTILYTG--VVV
Y-AP-----ALALNQ-VTGFNLWASVFATGIVCTFYCSLG-GLKAVVWTDAFQMVVMIVG
-FLTVLIQGSNHVGGFNSRLHIVDFDVDPLRRHTFWT-----------------I--TIG
GTFTWLGVYGVNQSTIQRCISCKTEKHAKLALYFNLLGLWIIVACAVFSGSTVAASINAL
ATVTFEDFVKS-CFPHLSDKLSTWISK-GL-CILFGIMCTSMAVVASLMG-SVV-QAPGI
VSQERAITGSFQRNLAS--VCYG-VSIWKLIMGALGGLLTGITLSFWVAIG
>slc5a7_2_ENSGACP00000009017
GIVAIVIFYLLILGVGIWAAW--KNK-NSGVGDGADQSERIMVGGRDIGLFVGGFTMT-A
TWVGGGYINGTAEYVYLPNYGLAWAQAPFG-------------------------YALSL
VVGGLFFAKP---MRSRG--YVTMLDPFQQLYG--KRMGGLLFIPALMGEIFWSA--AIL
S-AL-----GATLSV-IVDININISVVISALIAIFYTLVG-GLYSVAYTDVVQLFCIFVG
-LWISVPFALSNPAVSD---------------QSPWLGKIDPKDAWLWADNFFLL--MLG
GIPW--------QVYFQRVLSASSATYAQVLSFIAAFGCLVMAVPSVLIGSSADSSILSA
SSMFARNIYQLAFRQSASDREIVWVMR-CT-IFVFGALATAMALLTESVY-GLWYLSSDL
V---YVIIFPQLLSV----LFVK-GTNTY---GSVAGYVFGLLLRIGGGEP
>slc5a7_1_ENSGACP00000020280
GLVAIAIFYLLILCVGIWAAW--KNK-HSGEAEGTDRSETIMVGGRDIGLFVGGFTMT-A
TWVGGGYINGTAEYVYLPAYGLAWAQAPFG-------------------------YALSL
VVGGLFFAKP---MRSRG--YVTMLDPFQQIYG--KRMGGLLFIPALMGEIFWSA--AIL
S-AL-----GATLSV-IVDINIKMSVVISALIAIFYTLVG-GLYSVAYTDVVQLFCIFLG
-LWISVPFALTNPAVSD---------------QSPWRGSIHKGDTWVWIDNFCLL--MLG
GIPW--------QVYFQRVLSASSANYAQVLSFLAAFGCLVMAVPSVLIGSSADSSILSA
SSMFARNIYQLAFRQSASDREIVWVMR-IT-IFVFGGLATLMALVTGTVY-GLWYLSSDL
V---YVIIFPQLISV----LFVK-GTNTY---GSVAAYLFGMVLRIGGGEP
>slc5a7_3_ENSGACP00000024877
GLLSLCVFYMMILAMGIWASR--KSK-REEKKCTGNRSEVTMVGGRNLNIWVSICTMT-A
TWVGGGYILGNAEVVYDPTKGLVWATGPLA-------------------------FFMNL
VLGALFFVKP---IRSKN--YVTLMDPFQEKYG--DKVAAVLFIPALLGDILWVA--CIL
G-ALVT---GGTISV-VMDISSALAVCVSAAVAIVYTLMG-GLYAVAYTDVVQLSLMLVG
-LWLCVPFILANPSSAN---------------QEPWLGSLELEEAGRWVDDLLLL--AIG
GICY--------QAFYQRVLSTATDAQSKLTCYVAAVLCPILAIPSLIIGSSVDSALLSV
ASQLGRNIFKNVIYKGASEKLILAVVK-GS-IFLCGTIGAGLAMTTKSVY-LLWIVSADV
L---YSMLAPQVICI----FYLSRRVNHY---GACAGFVLSLLLRALVGEP
>slc5a7_4_ENSGACP00000024446
GLVVMAGFYMLILGTGIWASM--RSK-KQEKKCSGDGMEITLLAGRSINSLVGIFTLT-A
TWVGGGFILGIAEATYNPTLGAVWALMPVP-------------------------YVLTF
FLGGFFFAKP---MRENK--YVTMMDPFQQKYG--NVVSSALIFPALVADVLWVA--RTL
V-SL-----GGTMSV-ILDLPYVYSIIISSAVAMIYTLLG-GLYSVAYTDVIQLILIFVS
-LWVCVPFLMTNPHSMD---------------QAPWVGTVELDEAGKWFDDFMLL--ALG
GLAY--------QAFYQRILSASSYTQAQVTCFASSGFCLVLGIPSILVGSSMDSALLSS
ASLFSSNIYKNILRKQASDREMMWVIR-TS-VVVVGLAGTALTFLDNSVL-VFWLVGVDM
S---YTIMFPQLVCV----LFFE-VSNGY---GATLGYLMGMILRLLSGEP
>slc5a7_5_ENSGACP00000023294
GLVVMVLFYLLVLGTGIWASV--KSK-GLQKSSQGDQTEITLLGNRGISLVVGVFTMT-A
TFLGGGFIMGLAEIVYTPTMGLTWAVMPAS-------------------------AALSF
IVGGLFFAKP---MRDRR--YATMMDPFQIQYG--NAISAVLSLALLISDIIWVT--GTL
I-GL-----GATMAM-ILDLPYSVCIWISASVAIIYTLLG-GLYSVAYTDIIQLTLIFIS
-LWLCVPFIFMSTHSTD---------------QAPWVGSVE-ERAWRWIDHFLIL--SLG
NLGY--------QDFHQRTLSAASSATARLTCFIAAPLIFILGIPPVLIGSSTDSALLSA
ASIFTSNIYKSIMRTTASERELQWVIR-AT-VALVGLASTALTFVNNSIM-FFWILGSGI
T---YTVMFPQLVCV----LFFH-VSNGY---GSVAGLVVAVVLRVLSGEP
>slc5a7_6_ENSGACP00000015216
GLVATVVFYLLVLGIGVWASV--KSK-RDERRTQADHADMALLGNRNIHLVMGIFTTT-A
TWVGGTFIIGTAETVYNPKFGLIWAVMPLA-------------------------ATLAF
VVGGLFFAEP---MRERR--YVTMMDPFQIKYG--NGLSGLLAVAPLMSEIIWVT--STL
I-SL-----GLTMSV-ILDLSYAVCIWISAAVAITYTLLG-GLYSVAYTDVIQLTLIFVT
-SWLCVPFLLTSPASVD---------------QAPWVGSLTAGRACMWIDIFLLL--SLG
DLGF--------QDFHQRTLSASSSATAKLRCYAAAVLIPTFGIPPVLIGSSTDSALLSA
ASIFSSNIYKKILRPKASENEIRWVIR-SS-VVLFGLAGTSLTFLHAGVI-AFWILGGEI
A---YILMFPQLVCV----LFFD-VSNGY---GATAGFLLAFLLRVLCGEP
>slc5a7_7_ENSGACP00000015161
GVAVMVFFYLLVLGIGIWASF--KSK-REAKKCHGDKTEMALLGNRGINLVVGIFTMT-A
TWVGGGFIVGTAEAVYNPSMGLIWAVMPIA-------------------------ATMCF
IIGGLFFAEP---MRNNK--YVTMMDPFQIKYG--KVPTAALSLASLISEIMWVT--GTL
I-GL-----GVTMSV-ILNLSYNVSIWISAAVAITYTLMG-GLYSVAYTDIIQLILIFIS
-LWLCVPFAMMGPAVVD---------------QSPWVGSLEADRAWTWIDNFLLL--GLG
NLGL--------QNFHQRTLSAASSSTAKITCFAAAFIVPTLGIPPILIGSSTDSALLSA
ASIFTANIYRNILRPQASDTEIQWVIR-LS-VVVVGLAGTSLTFLDNSVL-MIWMLRSDL
T---YTLMLPQLVCV----LFFD-VSNGY---GAVLGCFVGLLLRVLCGEP
>slc5a7_1_ENSDARP00000134712
--------------------------------------------------FMSMFTHA-A
TWVGGGYINGTAESVYVPGCGLAWAQAPFG-------------------------YALSL
VVGELGLHSENSRVRSRG--YVTMLDPFQQLYG--QRMGGLLFIPALLGEIFWSA--AIL
S-AL-----GATLSV-IVDMDINMSVMISALIAVFYTLVG-GLYSVAYTDVVQLFCIFLG
-LWISVPFALSNPAVSD---------------QDPWLGEIHPSDGWMWADNFCLLDNISG
GIPW--------QVYFQRVLSASSATYAQVLSFLAAFGCLVMAVPSVLIGSSADSSILSA
SSMFARNIYQLAFRQSASDREIVWVMR-IT-IFVFGAVATAMALLTGSVY-GLWYLSSDL
V---YVIIFPQLLSV----LFIK-GTNTY---GSVAGYVFGLLLRIGGGEP
>slc5a7_2_ENSDARP00000131632
GLLAIVIFYLLILMVGIWAAW--KNK-HAGISEGTDRSETIMVGGRDIGLFVGGFTMTAA
TWVGGGYINGTAESVYVPGCGLAWAQAPFG-------------------------YALSL
VVGELGFAKP---MRSRG--YVTMLDPFQQLYG--QRMGGLLFIPALLGEIFWSA--AIL
S-AL-----GATLSV-IVDMDINMSVMISALIAVFYTLVG-GLYSVAYTDVVQLFCIFLG
-LWISVPFALSNPAVSD---------------QDPWLGEIHPSDGWMWADNFCLL--MWS
DIPW--------QVYFQRVLSASSATYAQVLSFLAAFGCLVMAVPSVLIGSSADSSILSA
SSMFARNIYQLAFRQSASDREIVWVMR-IT-IFVFGAVATAMALLTGSVY-GLWYLSSDL
V---YVIIFPQLLSV----LFIK-GTNTY---GSVAGYVFGLLLRIGGGEP
>slc5a7_3_ENSDARP00000117033
GLVAIVIFYLLILLVGIWAAW--KNK-NSGVMEGTDRSETIMVGGRDIGLFVGAFTMT-A
TWVGGGYINGTAEYVYLPGFGLAWAQAPFG-------------------------YALSL
VLGGLFFAKP---MRSRG--YVTMLDPFQQLYG--KRMGGLLFIPALMGEMFWSA--AIL
S-AL-----GATLSV-IIDIDINMSVVISALIAIFYTLVG-GLYSVAYTDVVQLFCIFLG
-LWVSVPFALSNPAVSD---------------QTAWLGKIESSDKWMWADNFCLL--MLG
GIPW--------QVYFQRVLSASSATYAQVLSFLAAFGCIIMAIPSVLIGSSADSSILSA
SSMFARNIYQLAFRQSASDREIVWVMR-IT-IFVFGALATAMALLTGTVY-GLWYLSSDL
V---YVIIFPQLLSV----LFIR-GTNTY---GSVAGYFFGLILRIGGGEP
>slc5a7_ENSP00000264047
GLIAIIVFYLLILLVGIWAAW--RTK-NSGSAE--ERSEAIIVGGRDIGLLVGGFTMT-A
TWVGGGYINGTAEAVYVPGYGLAWAQAPIG-------------------------YSLSL
ILGGLFFAKP---MRSKG--YVTMLDPFQQIYG--KRMGGLLFIPALMGEMFWAA--AIF
S-AL-----GATISV-IIDVDMHISVIISALIATLYTLVG-GLYSVAYTDVVQLFCIFVG
-LWISVPFALSHPAVAD---------------QKPWLGTVDSSEVYSWLDSFLLL--MLG
GIPW--------QAYFQRVLSSSSATYAQVLSFLAAFGCLVMAIPAILIGSSADSSILSA
SSMFARNIYQLSFRQNASDKEIVWVMR-IT-VFVFGASATAMALLTKTVY-GLWYLSSDL
V---YIVIFPQLLCV----LFVK-GTNTY---GAVAGYVSGLFLRITGGEP
>slc5a7_1_ENSLOCT00000012772
GLVAIILFYLLILFVGIWAAW--KNK-NSGMAGGIDRSESIMVGGRDIGLFVGGFTMT-A
TWVGGGYINGTAEYVYLPGYGLAWAQAPFG-------------------------YALSL
VVGGLFFAKP---MRSKG--YVTMLDPFQQMYG--KRMGGLLFIPALMGEIFWSA--AIL
S-AL-----GATLSV-IVDININMSVIISALIAIFYTLVG-GLYSVAYTDVVQLFCIFLG
-LWVSVPFAMLNPAVKD---------------QDPWLGTINPSDIWMWLDNFCLL--MLG
GIPW--------QVYFQRVLSASSATYAQVLSFLAAFGCLVMAVPSVLIGSSADSSILSA
SSMFARNIYQLAFRQTASDREIVWVMR-IT-IFVFGALATAMALLTGTVY-GLWYLSSDL
V---YVIIFPQLISV----LFVK-GTNTY---GSVAGYVFGLILRISGGEP
>slc5a7_2_ENSLOCP00000009026
GLVSVIIFYVVILATGIWASR--KSK-REEKKCTGNKSEVTMVGGRNLNVCVSIFTMT-A
TWVGGGFILGTAEIVYLPSQGLAWSVGLVG-------------------------YSLSL
IVGGIFFTKP---VRGKN--YITIMDPFQLKYG--NKLTSILFIPALLADIFWVA--CVL
A-ALVKYIPGGTMSV-ILDISSYYSVIISAGVAILYTLLG-GLYSVAYTDVIQLIFMLFS
-LWLCVPFTLLSPASTD---------------QSPWIGKIEPTELGRWLDDVLLV--TLG
GICY--------QAFYQRILAVASTTQAQVTCYVGSIFCFVLGIPSVIIGSSIDSALLSS
ASLFARNIYKNILRKKASENEIMWVVK-FS-VLLFGSIGMSLAMTTNSVF-VFWLLSGDM
M---YTVVCAQVLCV----LFVP-KSNGY---GACVGFVLGLTLRCLAGEP
>slc5a7_3_ENSLOCP00000009044
GLIAVIVFYIVILVTGIWASR--KSR-KEEKKCTGNRSEVTMVGGRNIHVFIGIFTMT-A
TWVGGGYIIGTAEAVYVPTQGLIWALGPLA-------------------------YVINF
VVGGIFFAKP---MRSKQ--YVTMMDPFQQKYG--NTVTSFLIIPAFIGDLLWVA--CVL
S-AL-----GGTMSV-ILDISSIHSILISALVAIVYTLLG-GLYSVAYTDVIQLTTMLIS
-LGLCIPFVMKNPASTD---------------QAPWIGKLELSDAGKWIDDLLIF--ALG
GVCY--------QAFYQRVLSAASPCQAQVTCFSAAIFSVILAVPSVLIGSSVDSAMLSS
ASLFARNIYKNILRKTASDNEVVWVVR-VS-VLVVGVCGTGLAVTADTVY-GFWLISGDV
I---YTVLFSQLICV----LYFP-STNSY---GAAAGFVVGAVLRLLGGEP
>slc5a7_1_ENSLACP00000006231
GLVAIVLFYLAILAVGIWAAW--KTK-NSGAEAGCDRSEAIMVGGRDIGLLVGGFTMT-A
TWVGGGYINGTAEAVYLPGHGLALAQAPFG-------------------------YALSL
VVGGLFFAKP---MRSKG--YVTMLDPFQQLYG--KRMGGLIFIPALMGEIFWSA--AIL
S-AL-----GATISV-VVDINMNLSVIISALIAVFYTLVG-GLYSVAYTDVVQLFCIFLG
-LWISVPFALSNPAVTD---------------QDPWIGTIQPTDVSLWLDNFLLL--IFG
GIPW--------QVYFQRVLSSSSATYAQVLSFLAAFGCLLMAVPAVLIGSSADSSILSA
SSMFARNIYQLTFRQTASDTEIVWVMR-IT-IFMFGGVATIMALLTQSIY-GLWYLSSDL
V---YVIIFPQLLSV----LFVK-GTNTY---GAIAGYLVGFLLRITGGEP
>slc5a7_2_ENSLACP00000002252
GLIAIIVFYLIILATGVWASR--KSK-KEEQKCLADKSEVAMVGGRNMGFLVGLFTTT-A
TWVGGSYVNGISEMVYSPSRGLAWAQAPIG-------------------------YAISL
ILGGIFFVTP---MRSKN--YVTMIDPFQIKYG--KTMGGLMVIPAVVSDIFWSA--AIL
G-TL-----GVTMTV-ILGISSFLSIILSASIAIIYTLFG-GLYSVAYTDVIQLIFIVVS
-LWICIPFALKNPATTN---------------QSPWIGKIEVKYLGRWIDDLLLL--VLG
GIPW--------QEYFQRVLAASSIKQAKLLSILSGICCFFMAIPSVIIGSSVDSAFLSG
SSMFARNVYKNLLRKKASETEIIWVMR-IM-VISMGIVSSALAFYSDSIY-GMWFLCGEL
V---YAIIFPQLICV----LFFP-KANTY---GSIVGFLCGFILRVLGGEP
>slc5a7_3_ENSLACP00000010766
GIVTSIAFYILILTVGLWAAK--KSA-KIEARCQGDRIEVAIIGGRNLGVVVGVLTTT-A
TWVGGAYINGTAEMVYRPDAGLVWTIGPWA-------------------------AVLAL
IIDFFFFFEN-IKLRSRP--PNEWQDQLQQSYG--RLLVGLQKFPHIVQSKYLVS--SVY
SHTT-----GTTASV-ILDINKSLSIAISAFVVMIYTLLG-GFYSVAYTDVVQLACIFIG
-LWLCVPFALGNPAVSN---------------QNPWMGRLDEAYAGKWWDTVLLL--VLG
AIPW--------QGYFQRVLASSSPERALAMSIIGGLGSCLMALPSVLIGSSTDSSLLSS
SSMFAHNIYKVIFRTRASEKEVLYVMK-AS-VIVFGLLAMGLALFTSSVY-GLWVLGSDI
V---YVVLFPQLVCV----LYLP-HVNKY---GFIVGCITGAGFRIIGGEP
>slc5a7_ENSMUST00000095712
GLVAIILFYLLIFLVGIWAAW--KTK-NSGNPE--ERSEAIIVGGRDIGLLVGGFTMT-A
TWVGGGYINGTAEAVYGPGCGLAWAQAPIG-------------------------YSLSL
ILGGLFFAKP---MRSKG--YVTMLDPFQQIYG--KRMGGLLFIPALMGEMFWAA--AIF
S-AL-----GATISV-IIDVDVNISVIVSALIAILYTLVG-GLYSVAYTDVVQLFCIFIG
-LWISVPFALSHPAVTD---------------QSPWLGTIESVEVYTWLDNFLLL--MLG
GIPW--------QAYFQRVLSSSSATYAQVLSFLAAFGCLVMALPAICIGSSADSSILSA
SSMFARNIYQLSFRQNASDKEIVWVMR-IT-VLVFGASATAMALLTKTVY-GLWYLSSDL
V---YIIIFPQLLCV----LFIK-GTNTY---GAVAGYIFGLFLRITGGEP
